# Supplementary material for: Survivorship and yield of a harvested population of Forsteronia glabrescens
Source: PLoS One. 2022 Jun 8;17(6):e0268632. doi: 10.1371/journal.pone.0268632 (PMC9176754; doi:10.1371/journal.pone.0268632)
Supplement: S1 Table — (TXT) [file pone.0268632.s001.txt]

ID	Treatment	Plot	T1	T2	Diam_1	Diam_2	Diam_3	Length_1	Length_2	Length_3	Death.1-2	Death.2-3	Death.1-3	Birth.1-2	Birth.2-3
40	C	2	control	control	1,45	1,61	1,61	NA	NA	NA	0	0	0	0	0
39	C	2	control	control	1,63	2,3	2,05	NA	NA	NA	0	0	0	0	0
47	C	3	control	control	0,14	0,13	0,16	NA	NA	80	0	0	0	0	0
42	C	3	control	control	0,15	0,235	NA	NA	NA	NA	0	1	1	0	0
46	C	3	control	control	0,285	0,285	NA	NA	NA	NA	0	1	1	0	0
43	C	3	control	control	0,38	0,38	0,245	NA	NA	205	0	0	0	0	0
50	C	3	control	control	0,44	NA	0,46	NA	NA	240	0	0	0	0	0
44	C	3	control	control	0,58	0,34	0,44	NA	NA	120	0	0	0	0	0
48	C	3	control	control	0,595	0,585	0,54	NA	NA	270	0	0	0	0	0
45	C	3	control	control	0,68	0,43	0,46	NA	NA	420	0	0	0	0	0
B	C	3	NA	birth	NA	NA	0,105	NA	NA	69	NA	NA	NA	0	1
3sn2	C	3	NA	birth	NA	NA	0,25	NA	NA	350	NA	NA	NA	0	1
3sn3	C	3	NA	birth	NA	NA	0,245	NA	NA	380	NA	NA	NA	0	1
3sn4	C	3	NA	birth	NA	NA	0,145	NA	NA	110	NA	NA	NA	0	1
63	C	5	control	control	0,16	0,16	0,185	NA	NA	150	0	0	0	0	0
61	C	5	control	control	0,24	0,22	0,3	NA	NA	980	0	0	0	0	0
56	C	5	control	control	0,31	0,26	NA	NA	NA	NA	0	1	1	0	0
59	C	5	control	control	0,315	0,305	0,78	NA	NA	98	0	0	0	0	0
62	C	5	control	control	0,545	0,45	0,44	NA	NA	240	0	0	0	0	0
60	C	5	control	control	0,555	0,55	NA	NA	NA	NA	0	NA	NA	0	0
58	C	5	control	control	0,645	NA	NA	NA	NA	NA	NA	NA	NA	0	0
55	C	5	control	control	1,28	1,19	1,51	NA	NA	NA	0	0	0	0	0
57	C	5	control	control	1,35	1,265	1,7	NA	NA	NA	0	0	0	0	0
5sn1	C	5	NA	birth	NA	NA	NA	NA	NA	360	NA	NA	NA	0	1
5sn2	C	5	NA	birth	NA	NA	NA	NA	NA	468	NA	NA	NA	0	1
5Sn3	C	5	NA	birth	NA	NA	NA	NA	NA	615	NA	NA	NA	0	1
51	C	6	control	control	1,965	1,965	2,2	NA	NA	NA	0	0	0	0	0
80	C	6	control	control	2,655	1,56	1,61	NA	NA	NA	0	0	0	0	0
78	C	7	control	control	1,94	1,73	1,75	NA	NA	NA	0	0	0	0	0
76	C	7	control	control	2,055	2,05	2,15	NA	NA	NA	0	0	0	0	0
85	C	8	control	control	2,745	3,2	3,1	NA	NA	NA	0	0	0	0	0
97	C	9	control	control	0,11	0,19	0,23	NA	NA	180	0	0	0	0	0
100	C	9	control	control	0,22	NA	NA	NA	NA	NA	NA	NA	NA	0	0
94	C	9	control	control	0,225	NA	NA	NA	NA	NA	NA	NA	NA	0	0
87	C	9	control	control	0,235	0,22	NA	NA	NA	NA	0	1	1	0	0
96	C	9	control	control	0,25	NA	0,24	NA	NA	343	0	0	0	0	0
95	C	9	control	control	0,31	0,16	NA	NA	NA	NA	0	1	1	0	0
91	C	9	control	control	0,375	0,32	0,33	NA	NA	43	0	0	0	0	0
99	C	9	control	control	0,42	0,425	NA	NA	NA	NA	0	1	1	0	0
89	C	9	control	control	1,55	1,545	1,63	NA	NA	NA	0	0	0	0	0
90	C	9	control	control	2,09	1,98	1,73	NA	NA	NA	0	0	0	0	0
88	C	9	control	control	2,1	2,05	2,07	NA	NA	NA	0	0	0	0	0
86	C	9	control	control	2,225	2,13	2,14	NA	NA	NA	0	0	0	0	0
98	C	9	control	control	2,335	2,48	2,42	NA	NA	NA	0	0	0	0	0
92	C	9	control	control	2,67	2	2,52	NA	NA	NA	0	0	0	0	0
93	C	9	control	control	2,75	1,78	2,84	NA	NA	NA	0	0	0	0	0
9sn1	C	9	NA	birth	NA	NA	NA	NA	NA	480	NA	NA	NA	0	1
9sn2	C	9	NA	birth	NA	NA	NA	NA	NA	146	NA	NA	NA	0	1
9sn3	C	9	NA	birth	NA	NA	NA	NA	NA	140	NA	NA	NA	0	1
223	C	11	control	control	1,63	NA	0	NA	NA	NA	1	NA	NA	0	0
224	C	11	control	control	2,24	2,38	2,34	NA	NA	NA	0	0	0	0	0
221	C	11	control	control	2,55	2,12	2,53	NA	NA	NA	0	0	0	0	0
222	C	11	control	control	3,395	3,29	3,29	NA	NA	NA	0	0	0	0	0
232	C	12	control	control	0,105	0,12	NA	NA	NA	NA	0	1	1	0	0
227	C	12	control	control	0,195	0,17	0,23	NA	NA	270	0	0	0	0	0
233	C	12	control	control	0,2	0,65	NA	NA	NA	NA	0	1	1	0	0
228	C	12	control	control	0,2	NA	NA	NA	NA	NA	1	NA	1	0	0
230	C	12	control	control	0,235	0,265	0,65	NA	NA	300	0	0	0	0	0
231	C	12	control	control	0,305	NA	NA	NA	NA	NA	1	NA	1	0	0
229	C	12	control	control	0,395	0,38	NA	NA	NA	NA	0	NA	NA	0	0
12sn1	C	12	NA	birth	NA	NA	NA	NA	NA	180	NA	NA	NA	0	1
249	C	14	control	control	2,71	2,79	0,249	NA	NA	NA	0	0	0	0	0
36	B	2	cut1	cut2	0,245	0,185	NA	210	52	NA	0	NA	NA	0	0
28	B	2	cut1	cut2	0,245	0,23	NA	248	110	NA	0	1	1	0	0
25	B	2	cut1	cut2	0,36	NA	NA	229	NA	NA	1	NA	NA	0	0
34	B	2	cut1	cut2	0,37	NA	NA	320	NA	NA	1	NA	1	0	0
24	B	2	cut1	cut2	0,37	NA	NA	540	NA	NA	1	NA	1	0	0
27	B	2	cut1	cut2	0,41	NA	NA	227	NA	NA	1	NA	1	0	0
35	B	2	cut1	cut2	0,44	NA	NA	195	NA	NA	1	NA	1	0	0
29	B	2	cut1	cut2	0,48	0,19	0,165	450	150	120	0	0	0	0	0
33	B	2	cut1	cut2	0,5	NA	NA	275	NA	NA	1	NA	1	0	0
26	B	2	cut1	cut2	0,5	NA	NA	277	NA	NA	NA	NA	NA	0	0
32	B	2	cut1	cut2	0,52	0,155	NA	380	319	NA	0	1	1	0	0
38	B	2	cut1	cut2	0,65	NA	0,3	400	NA	200	0	0	0	0	0
30	B	2	cut1	cut2	1,27	NA	NA	950	NA	NA	1	NA	1	0	0
2sn1	B	2	NA	birth	NA	NA	0,39	NA	NA	390	NA	NA	NA	0	1
2sn2	B	2	NA	birth	NA	NA	0,255	NA	NA	205	NA	NA	NA	0	1
2sn3	B	2	NA	birth	NA	NA	0,24	NA	NA	340	NA	NA	NA	0	1
2sn4	B	2	NA	birth	NA	NA	0,44	NA	NA	270	NA	NA	NA	0	1
72	B	7	cut1	cut2	0,345	0,21	0,34	462	241	320	0	0	0	0	0
75	B	7	cut1	cut2	0,345	0,345	NA	135	NA	NA	0	NA	NA	0	0
74	B	7	cut1	cut2	0,535	NA	0,48	309	NA	220	NA	NA	NA	0	0
71	B	7	cut1	cut2	0,58	0,24	0,19	120	250	26	0	0	0	0	0
77	B	7	cut1	cut2	0,715	0,15	0,175	1120	NA	520	0	0	0	0	0
7sn1	B	7	NA	birth	NA	NA	NA	NA	NA	260	NA	NA	NA	0	1
7sn2	B	7	NA	birth	NA	NA	NA	NA	NA	200	NA	NA	NA	0	1
81	B	8	cut1	cut2	0,25	NA	NA	500	NA	NA	1	NA	1	0	0
79	B	8	cut1	cut2	0,3	0,2	0,27	305	NA	230	0	0	0	0	0
82	B	8	cut1	cut2	0,33	NA	NA	210	NA	NA	1	NA	1	0	0
83	B	8	cut1	cut2	0,7	NA	NA	345	NA	NA	1	NA	1	0	0
84	B	8	cut1	cut2	1,395	0,29	0,3	210	505	210	0	0	0	0	0
201	B	10	cut1	cut2	0,05	0,1	NA	71	7,9	NA	0	1	1	0	0
214	B	10	cut1	cut2	0,195	0,12	0,11	361	8	22	0	0	0	0	0
204	B	10	cut1	cut2	0,195	NA	NA	361	NA	NA	1	NA	1	0	0
217	B	10	cut1	cut2	0,21	0,1	0,07	100	6,5	15	0	0	0	0	0
208	B	10	cut1	cut2	0,24	0,18	0,21	435	NA	370	0	0	0	0	0
203	B	10	cut1	cut2	0,27	0,12	NA	385	120	NA	0	1	1	0	0
207	B	10	cut1	cut2	0,27	NA	0,16	190	NA	260	0	0	0	0	0
212	B	10	cut1	cut2	0,305	0,22	0,22	365	204	140	0	0	0	0	0
219	B	10	cut1	cut2	0,32	0,13	0,12	308	250	120	0	0	0	0	0
209	B	10	cut1	cut2	0,325	0,155	0,17	450	270	186	0	0	0	0	0
210	B	10	cut1	cut2	0,4	0,11	NA	246	55	NA	0	1	1	0	0
202	B	10	cut1	cut2	0,445	NA	NA	440	NA	NA	1	NA	1	0	0
216	B	10	cut1	cut2	0,495	NA	0,32	208	NA	250	0	0	0	0	0
215	B	10	cut1	cut2	0,645	NA	NA	235	NA	NA	1	NA	1	0	0
218	B	10	cut1	cut2	0,68	0,25	NA	365	130	NA	0	1	1	0	0
211	B	10	cut1	cut2	0,915	NA	NA	445	NA	NA	1	NA	1	0	0
206	B	10	cut1	cut2	1,545	0,135	0,18	960	75	225	0	0	0	0	0
240	B	13	cut1	cut2	2	0,27	0,35	NA	225	440	0	0	0	0	0
237	B	13	cut1	cut2	0,265	0,1	NA	215	300	NA	0	NA	NA	0	0
235	B	13	cut1	cut2	0,285	NA	NA	429	NA	NA	1	NA	1	0	0
238	B	13	cut1	cut2	0,37	0,225	NA	150	227	NA	0	1	1	0	0
236	B	13	cut1	cut2	0,41	0,255	0,12	318	380	15,5	0	0	0	0	0
239	B	13	cut1	cut2	0,45	NA	NA	225	NA	NA	NA	NA	NA	0	0
234	B	13	cut1	cut2	1,1	0,18	0,105	360	80	15	0	0	0	0	0
1	A	1	cut1	cut1	0,195	0,09	NA	NA	NA	NA	0	NA	NA	0	0
8	A	1	cut1	cut1	0,22	0,145	NA	NA	NA	NA	0	1	1	0	0
9	A	1	cut1	cut1	0,24	0,17	0,19	NA	NA	48	0	0	0	0	0
7	A	1	cut1	cut1	0,25	0,1	NA	NA	NA	NA	0	1	1	0	0
5	A	1	cut1	cut1	0,275	NA	NA	NA	NA	NA	1	NA	1	0	0
16	A	1	cut1	cut1	0,29	NA	NA	164	NA	NA	1	NA	1	0	0
15	A	1	cut1	cut1	0,325	NA	0,195	361	NA	25	0	0	0	0	0
4	A	1	cut1	cut1	0,34	0,095	NA	NA	NA	NA	0	NA	NA	0	0
11	A	1	cut1	cut1	0,37	NA	NA	192	NA	NA	1	NA	1	0	0
17	A	1	cut1	cut1	0,42	0,075	0,125	368	NA	22	0	0	0	0	0
14	A	1	cut1	cut1	0,425	NA	0,22	315	NA	250	0	0	0	0	0
10	A	1	cut1	cut1	0,485	0,36	0,39	NA	NA	296	0	0	0	0	0
2	A	1	cut1	cut1	0,58	0,085	0,27	NA	NA	25	0	0	0	0	0
6	A	1	cut1	cut1	0,6	0,33	0,265	NA	NA	200	0	0	0	0	0
12	A	1	cut1	cut1	0,62	NA	NA	284	NA	NA	1	NA	1	0	0
13	A	1	cut1	cut1	0,655	0,32	0,17	359	NA	215	0	0	0	0	0
22	A	1	cut1	cut1	1,21	NA	NA	414	NA	NA	1	NA	1	0	0
21	A	1	cut1	cut1	1,23	0,215	0,215	398	NA	NA	0	0	0	0	0
18	A	1	cut1	cut1	1,32	NA	NA	222	NA	NA	0	0	0	0	0
1sn1	A	1	NA	birth	NA	NA	0,215	NA	NA	75	NA	NA	NA	1	1
1sn2	A	1	NA	birth	NA	NA	0,24	NA	NA	425	NA	NA	NA	1	1
1sn3	A	1	NA	birth	NA	NA	0,23	NA	NA	87	NA	NA	NA	1	1
1sn4	A	1	NA	birth	NA	NA	0,129	NA	NA	125	NA	NA	NA	1	1
1sn5	A	1	NA	birth	NA	NA	0,155	NA	NA	190	NA	NA	NA	1	1
52	A	4	cut1	cut1	0,29	NA	NA	340	NA	NA	1	NA	1	0	0
54	A	4	cut1	cut1	0,33	0,2	NA	485	NA	NA	0	1	1	0	0
53	A	4	cut1	cut1	0,395	0,17	0,21	400	NA	374	0	0	0	0	0
4sn1	A	4	NA	birth	NA	NA	0,185	NA	NA	135	NA	NA	NA	1	1
4sn2	A	4	NA	birth	NA	NA	0,195	NA	NA	310	NA	NA	NA	1	1
64	A	6	cut1	cut1	0,14	NA	NA	141	NA	NA	1	NA	NA	0	0
68	A	6	cut1	cut1	0,235	NA	NA	345	NA	NA	1	NA	1	0	0
20	A	6	cut1	cut1	0,27	0,9	0,32	344	NA	60	0	0	0	0	0
66	A	6	cut1	cut1	0,28	0,245	0,23	263	NA	420	0	0	0	0	0
70	A	6	cut1	cut1	0,285	0,14	0,23	520	NA	200	0	0	0	0	0
67	A	6	cut1	cut1	0,3	0,21	NA	250	NA	NA	0	1	1	0	0
19	A	6	cut1	cut1	0,3	NA	NA	275	NA	NA	1	NA	1	0	0
65	A	6	cut1	cut1	0,385	0,055	NA	375	NA	NA	0	NA	NA	0	0
69	A	6	cut1	cut1	0,4	NA	NA	450	NA	NA	NA	NA	NA	0	0
225	A	11	cut1	cut1	0,195	NA	NA	22	NA	NA	1	NA	1	0	0
220	A	11	cut1	cut1	0,43	0,2	NA	205	NA	NA	0	NA	NA	0	0
226	A	11	cut1	cut1	0,525	0,28	NA	944	NA	NA	0	NA	NA	0	0
11sn1	A	11	NA	birth	NA	NA	0,215	NA	NA	140	NA	NA	NA	1	1
11sn2	A	11	NA	birth	NA	NA	0,22	NA	NA	277	NA	NA	NA	1	1
245	A	14	cut1	cut1	0,285	NA	NA	205	NA	NA	1	NA	1	0	0
248	A	14	cut1	cut1	0,345	0,265	NA	365	NA	NA	0	1	1	0	0
244	A	14	cut1	cut1	0,41	0,11	NA	584	NA	NA	0	1	1	0	0
242	A	14	cut1	cut1	0,45	0,265	0,26	189	NA	125	0	0	0	0	0
241	A	14	cut1	cut1	0,46	0,155	NA	350	NA	NA	0	NA	NA	0	0
247	A	14	cut1	cut1	0,475	NA	NA	245	NA	NA	1	NA	1	0	0
243	A	14	cut1	cut1	0,51	0,06	NA	667	NA	NA	0	1	1	0	0
246	A	14	cut1	cut1	0,955	NA	NA	310	NA	NA	1	NA	1	0	0
ID: Ramnet identifier
Treatment: Design: Control X Cut
Plot: Plot identifier
T1: Time 1 (first six months)
T2: Time 2 (last six months)
Diam_1: Initial diameter
Diam_2: Diameter after six months
Diam_3: Diameter after one year
Length_1: Initial length
Length_2: Length after six months
Length_3: Length after one year
Death.1-2: Death in the first six months
Death.2-3: Death in the last six months
Death.1-3: Death in one year
Birth.1-2: New sprouts in the first six months
Birth.2-3: New sprouts in the last six months
